# Supplementary material for: High-expression of the innate-immune related gene UNC93B1 predicts inferior outcomes in acute myeloid leukemia
Source: Front Genet. 2023 Jan 18;14:1063227. doi: 10.3389/fgene.2023.1063227 (PMC9891309; doi:10.3389/fgene.2023.1063227)
Supplement: Supplementary file 2 [file Table2.XLSX]

## Sheet: Sheet1
Primer	Sequence (5’ to 3’)
UNC93B1-Forward primer:	GCACTGGTATCGCCTTGG
UNC93B1-Reverse primer:	TAAGCCACGAGGAGGTAAGC
GAPDH-Forward primer:	GCACCGTCAAGGCTGAGAAC
GAPDH-Reverse primer:	TGGTGAAGACGCCAGTGGA
