# Supplementary material for: High-expression of the innate-immune related gene UNC93B1 predicts inferior outcomes in acute myeloid leukemia
Source: Front Genet. 2023 Jan 18;14:1063227. doi: 10.3389/fgene.2023.1063227 (PMC9891309; doi:10.3389/fgene.2023.1063227)
Supplement: Supplementary file 4 [file Table3.XLSX]

## Sheet: Sheet 1
Characteristics	Total(N)	HR(95% CI) Univariate analysis	P value Univariate analysis	HR(95% CI) Multivariate analysis	P value Multivariate analysis
Gender	140
Female	63	Reference
Male	77	1.030 (0.674-1.572)	0.892
Race	138
Asian&Black or African American	11	Reference
White	127	1.200 (0.485-2.966)	0.693
Age	140
<=60	79	Reference
>60	61	3.333 (2.164-5.134)	<0.001	3.001 (1.845-4.881)	<0.001
WBC count(x10^9/L)	139
<=20	75	Reference
>20	64	1.161 (0.760-1.772)	0.490
BM blasts(%)	140
<=20	59	Reference
>20	81	1.165 (0.758-1.790)	0.486
Cytogenetic risk	138
Favorable	31	Reference
Intermediate	76	2.957 (1.498-5.836)	0.002	1.806 (0.783-4.165)	0.166
Poor	31	4.157 (1.944-8.893)	<0.001	2.480 (0.954-6.445)	0.062
FAB classifications	136
M0	14	Reference
M1	30	1.100 (0.497-2.433)	0.814	1.462 (0.635-3.367)	0.372
M2	34	1.051 (0.481-2.299)	0.900	1.233 (0.539-2.823)	0.620
M3	15	0.295 (0.090-0.963)	0.043	0.843 (0.206-3.454)	0.813
M4	28	1.173 (0.533-2.581)	0.691	1.107 (0.458-2.677)	0.822
M5	15	1.797 (0.723-4.464)	0.207	1.951 (0.711-5.353)	0.195
FLT3 mutation	136
Negative	97	Reference
Positive	39	1.271 (0.801-2.016)	0.309
IDH1 R132 mutation	138
Negative	126	Reference
Positive	12	0.588 (0.238-1.452)	0.249
IDH1 R140 mutation	138
Negative	127	Reference
Positive	11	1.131 (0.565-2.264)	0.727
RAS mutation	139
Negative	131	Reference
Positive	8	0.643 (0.235-1.760)	0.390
NPM1 mutation	139
Negative	106	Reference
Positive	33	1.137 (0.706-1.832)	0.596
UNC93B1	140
Low	71	Reference
High	69	2.081 (1.354-3.199)	<0.001	2.245 (1.338-3.768)	0.002
