# Supplementary material for: High-expression of the innate-immune related gene UNC93B1 predicts inferior outcomes in acute myeloid leukemia
Source: Front Genet. 2023 Jan 18;14:1063227. doi: 10.3389/fgene.2023.1063227 (PMC9891309; doi:10.3389/fgene.2023.1063227)
Supplement: Supplementary file 6 [file Table6.XLSX]

## Sheet: Sheet 1
ID	Description	setSize	enrichmentScore	NES	pvalue	p.adjust	qvalues	rank	leading_edge	core_enrichment
REACTOME_INNATE_IMMUNE_SYSTEM	REACTOME_INNATE_IMMUNE_SYSTEM	37	0.42993	2.67069	0.00180832	0.0113852	0.00848896	203	tags=84%, list=47%, signal=49%	CLEC10A/CD300E/CD14/CLEC4C/TLR7/HK3/SLC11A1/MEFV/SIGLEC9/LILRB2/CCR2/NCF1/FCN1/C5AR1/TLR8/CD209/CLEC7A/FGL2/CLEC4A/C1QA/PIGR/FGR/SERPINA1/CD300LB/TNFRSF1B/FPR1/TLR5/LY86/SIRPB1/S100A9/CYBB
REACTOME_IMMUNOREGULATORY_INTERACTIONS_BETWEEN_A_LYMPHOID_AND_A_NON_LYMPHOID_CELL	REACTOME_IMMUNOREGULATORY_INTERACTIONS_BETWEEN_A_LYMPHOID_AND_A_NON_LYMPHOID_CELL	22	0.510847	2.60336	0.00181818	0.0113852	0.00848896	178	tags=91%, list=41%, signal=56%	CD1B/SIGLEC1/CD300E/LILRA4/CD1C/LILRB4/SIGLEC9/CD1A/LILRB2/LILRA6/SIGLEC11/LILRB1/LILRA5/SIGLEC7/CD1D/CD300C/LILRA1/CD300LB/JAML/CD300LD
REACTOME_NEUTROPHIL_DEGRANULATION	REACTOME_NEUTROPHIL_DEGRANULATION	19	0.466119	2.23415	0.00184502	0.0113852	0.00848896	203	tags=89%, list=47%, signal=50%	CD14/CLEC4C/HK3/SLC11A1/SIGLEC9/LILRB2/FCN1/C5AR1/FGL2/PIGR/FGR/SERPINA1/TNFRSF1B/FPR1/SIRPB1/S100A9/CYBB
REACTOME_ADAPTIVE_IMMUNE_SYSTEM	REACTOME_ADAPTIVE_IMMUNE_SYSTEM	33	0.49369	2.93938	0.00189753	0.0113852	0.00848896	128	tags=73%, list=29%, signal=55%	CD1B/SIGLEC1/CD300E/CD14/LILRA4/CD1C/LILRB4/MRC1/SIGLEC9/CD1A/LILRB2/NCF1/LILRA6/SIGLEC11/IFI30/LILRB1/CD101/CD207/LILRA5/CD209/SIGLEC7/CD86/CD1D/CD300C
REACTOME_CYTOKINE_SIGNALING_IN_IMMUNE_SYSTEM	REACTOME_CYTOKINE_SIGNALING_IN_IMMUNE_SYSTEM	17	0.406349	1.86244	0.0145985	0.070073	0.0522474	212	tags=88%, list=49%, signal=47%	IL1R2/IL10/CCR2/IFI30/IRF8/CD86/IL31RA/TNFRSF1B/FPR1/TNFRSF11A/SAMHD1/TNFSF15/CCR1/IL1RN/HMOX1
NABA_ECM_AFFILIATED	NABA_ECM_AFFILIATED	13	0.440736	1.76804	0.0207547	0.0830189	0.0619	132	tags=69%, list=30%, signal=50%	CLEC10A/LGALS2/CLEC4C/FCN1/CD209/CLEC7A/SDC2/CLEC4A/C1QA
REACTOME_DISEASE	REACTOME_DISEASE	23	0.32016	1.65744	0.0387454	0.132841	0.0990484	194	tags=74%, list=45%, signal=43%	CD163/CD14/TLR7/MEFV/IL10/MRC1/SLC7A7/GPBAR1/CD86/SDC2/HTR7/SLC12A3/VCAN/FGR/TLR5/GUCY2C/SGSH
REACTOME_INFECTIOUS_DISEASE	REACTOME_INFECTIOUS_DISEASE	12	0.397076	1.54044	0.0681818	0.189247	0.141105	76	tags=50%, list=18%, signal=42%	CD163/TLR7/MEFV/IL10/MRC1/GPBAR1
REACTOME_NERVOUS_SYSTEM_DEVELOPMENT	REACTOME_NERVOUS_SYSTEM_DEVELOPMENT	11	-0.394873	-1.51434	0.0709677	0.189247	0.141105	40	tags=36%, list=9%, signal=34%	EFNB3/ROBO1/ROBO2/COL2A1
REACTOME_G_ALPHA_I_SIGNALLING_EVENTS	REACTOME_G_ALPHA_I_SIGNALLING_EVENTS	10	0.416594	1.51511	0.0798479	0.191635	0.142886	133	tags=70%, list=31%, signal=50%	CCR2/MYO7A/OXGR1/C5AR1/LRP1/SDC2/CXCL16
REACTOME_SIGNALING_BY_INTERLEUKINS	REACTOME_SIGNALING_BY_INTERLEUKINS	12	0.351962	1.36542	0.136364	0.297521	0.221836	212	tags=83%, list=49%, signal=44%	IL1R2/IL10/CCR2/CD86/IL31RA/TNFRSF1B/FPR1/CCR1/IL1RN/HMOX1
