# Supplementary material for: High-expression of the innate-immune related gene UNC93B1 predicts inferior outcomes in acute myeloid leukemia
Source: Front Genet. 2023 Jan 18;14:1063227. doi: 10.3389/fgene.2023.1063227 (PMC9891309; doi:10.3389/fgene.2023.1063227)
Supplement: Supplementary file 8 [file Table4.XLSX]

## Sheet: Sheet1
gene_name	log2FoldChange
FGR	2.29692
PDK4	2.27685
SELE	-2.41229
MTMR11	2.56193
SLC11A1	2.91047
MARCO	3.58776
TYMP	2.32672
TNFRSF1B	2.22428
VCAN	2.30593
MSR1	3.26667
LAMC3	-2.01016
KCNQ1	2.04412
SNCAIP	-2.94708
GUCY2C	2.20247
SLC12A3	2.31004
CD5L	-2.07311
ARHGEF10L	3.1925
GPC4	-2.85472
FBLN1	-2.44493
RUNX1T1	-2.56876
KCNN2	2.0916
EPB41L3	2.32423
EPYC	-2.4712
FCN1	2.63173
SIGLEC1	3.43019
EBF4	-2.18506
RPH3A	2.512
CD209	2.49891
DLL3	-2.92093
TREM2	2.11666
LGALS2	3.24333
LGALS1	2.00611
TPTEP1	-2.06293
HMOX1	2.12094
UPK3A	2.31073
KCNK10	4.38784
SIRPB1	2.16479
TLDC2	2.07179
SAMHD1	2.17908
TLR8	2.58568
PHEX	2.09427
PCYT1B	-2.02705
MEFV	2.87833
RASL12	-4.47056
TUBB4A	-2.08619
LILRB1	2.5194
LILRA1	2.33471
COBL	2.33224
PPP1R17	2.30589
ABI3	2.18307
EFNB3	-2.87695
NKX3-2	-3.2918
MS4A6A	2.38057
MS4A4A	2.52703
SLC15A3	2.78653
SLC6A12	2.04871
TRPV4	2.03613
CLEC4A	2.36027
BVES	2.13627
LY86	2.19129
GABRG2	-2.33624
UNC5A	2.32233
CD86	2.43496
BCHE	-2.50678
SLC4A3	2.4299
IL1R2	3.1006
CD207	2.51721
PARD3B	-2.12886
NCF2	2.06645
MYCL	2.92764
KIF17	2.14627
SLC46A2	2.08209
ONECUT2	2.82882
EPCAM	-2.04187
TGFBI	3.12653
PLBD1	2.71315
CCR2	2.695
WIPF3	-2.42822
TWIST1	-2.90104
LRP1	2.59619
KCNJ2	2.11237
MOGAT1	2.93741
EDN3	-2.63715
POF1B	-2.11478
BHLHE23	-2.54768
FLRT3	-2.33764
LAMP5	3.05176
SIRPD	2.22786
FGL2	2.40022
CDC42EP1	2.07585
SIGLEC9	2.77336
FGF13	-2.1793
KCNA5	3.80024
TNNI2	2.43523
LILRB2	2.69724
NAPSB	2.72489
KHDRBS3	-2.07025
CLEC10A	3.7754
CHRM3	-3.39449
MYBPH	3.57676
POSTN	-2.59063
EPHB2	2.46239
TEX15	-2.17966
CD101	2.51821
CLDN10	-2.51933
SLC37A2	2.34144
ITGA7	2.09568
KRT7	2.15663
PKIB	2.25039
USP44	-2.25377
IL10	2.82397
IL1RN	2.12724
KLF4	2.29131
FOXF2	-2.22847
MYO7A	2.68013
SIX3	-2.41497
MYOF	2.63362
COL2A1	-4.28491
ARMH4	-2.27582
NTRK3	-2.33026
IRF8	2.46224
ADCYAP1	-2.38346
ZMYND15	2.23871
SECTM1	2.65832
TNFRSF11A	2.18312
NLRP12	2.23996
REN	-2.41643
GASK1A	-2.50322
FGD2	2.68201
CYP39A1	-2.13159
LINC01558	-2.1145
ZNF711	-2.14398
IGSF1	-2.52883
CHRNA6	-2.13106
HTR7	2.33648
SCGB1A1	2.13652
PCDH15	-2.66991
TKTL2	2.1255
ZNF385D	-2.32305
GLT1D1	2.01497
ASTN1	-3.13366
POU4F1	-4.18457
KCNK13	2.66462
SPOCK1	2.06464
OLAH	2.19037
GJA1	-2.8233
CLEC4F	2.13325
SCN3A	2.11775
PID1	2.55288
ADAMTS1	-2.84907
CNTNAP5	-3.05911
PPM1J	3.0855
SLC7A7	2.63812
VSIG4	2.42158
OTOA	2.33595
GDF6	-2.25873
KCNJ6	-2.9623
CD1D	2.413
CD1A	2.70869
CD1C	2.92272
CD1B	3.95161
CD1E	3.36984
NCF1	2.69232
FCER1G	2.02077
JAML	2.25105
HK3	2.9281
COL26A1	2.18798
SIGLEC11	2.56619
SIGLEC16	2.36722
CXCL16	2.34292
SCIMP	2.40623
ASGR2	2.91923
PDPN	-3.94083
PIGR	2.32263
S100A9	2.15823
NEK10	-2.20098
RBM47	2.06873
CCR1	2.12901
HHIP	-2.04911
IL31RA	2.22963
SEPTIN7P5	-2.44727
CYBB	2.13815
NCF1C	2.59541
SLC16A9	-2.24721
OXGR1	2.65107
ASPG	-2.43964
MYRFL	-2.70264
NETO1	-2.84169
MS4A7	2.07347
MS4A14	2.37062
KLK1	2.01607
KRT80	2.25852
CD300C	2.36714
LRP1B	2.16617
ENHO	3.15209
SIGLEC7	2.47425
RNASE6	2.06492
SDC2	2.38137
NLGN1	-3.44596
ROBO1	-3.54018
ITGAM	2.01449
CD14	3.19761
IRX1	-2.01691
CAVIN3	2.27205
FPR1	2.22219
CYP4F11	-2.06475
CLEC7A	2.48729
MAB21L4	-3.37535
SMPDL3A	2.0081
PURG	-2.6247
HPSE2	-2.63613
C1QA	2.34739
CSPG4	2.05643
LRRC25	2.56898
DPP10	-2.1438
AL138899.1	3.04617
CNBD1	-2.56789
IRX5	-2.22602
CD163	3.62472
FAM20C	2.20933
ZNF366	2.05915
KCTD12	2.62889
CD300LB	2.2545
OR6C2	-2.17366
GPBAR1	2.63584
ZNF648	-2.30947
KCNE1	2.33707
ZSCAN4	-2.22149
CUEDC1	2.02333
SGSH	2.16123
TNFSF15	2.13528
CHST15	2.46474
KCNIP1	2.17289
FIGN	2.65684
ZNF804B	-2.92047
C17orf77	2.07484
NCF1B	2.43532
SLC8A1	2.33542
ZNF703	2.49986
ADAP2	2.2778
SLITRK6	-3.55489
ROBO2	-3.76612
LINC00482	2.66423
DLK1	-2.1282
OR11N1P	-2.84793
KRT5	2.17393
FFAR4	2.04202
SLC51B	-3.27941
CD300E	3.22166
TRDN	-2.26251
MYT1L	-2.28619
OR10H1	-2.19638
LILRB4	2.84947
LILRA5	2.50521
SBK2	-2.0982
TLR5	2.21123
DPPA3	2.80655
DIPK1C	3.07704
LCN10	2.06083
C2orf66	-2.29539
OVCH1	2.31425
HMX2	2.93707
LRRK2	2.14369
ANKRD34B	2.33913
ANKRD62P1-PARP4P3	-4.01621
SULF2	2.38782
TLR7	2.93878
SERPINA1	2.26111
C5AR1	2.62218
OGDHL	-2.70907
PCDHB11	-2.2895
LINC00477	2.35519
MPEG1	2.96904
CLEC4C	3.10784
CES1	2.8181
POU3F3	-2.13781
MIR373	2.06182
SNORD114-7	-3.2586
SNORD114-1	-2.50784
AC116353.1	2.25194
Y_RNA	2.61356
SNORD114-10	-2.69096
RNU5E-8P	2.22396
SNORD114-4	-2.49745
AL132709.2	-2.53519
SNORD113-4	-3.16012
SNORD113-3	-3.36167
SNORD114-3	-3.22135
SNORD113-1	-3.33214
AC104772.1	2.96289
LINC01270	2.18084
MAFB	2.82437
CD300LD	2.22208
MT1DP	2.00181
RNU6-171P	-2.24337
RNU6-342P	-2.07225
Y_RNA	2.00165
MIR125B1	-2.40932
MIR770	-3.01512
RNA5SP91	-2.33358
SNORD113-2	-2.69509
AC236668.2	-2.14113
AL031985.1	2.54262
YBX2P1	2.25352
RPL7AP64	3.25388
AL024509.1	2.70879
MEG3	-3.14836
AP002358.1	2.74973
AL355493.1	-2.07039
MPTX1	2.92713
IFI30	2.56429
TAFA5	-2.57557
AL590084.2	2.54862
AC233289.1	-2.23353
U3	2.24706
RN7SKP240	-2.02348
MEG9	-2.36513
RFPL4A	2.63505
AC116609.1	-2.67202
AC007091.1	-2.65819
PELATON	2.83934
AL355482.1	-2.03891
GRTP1-AS1	-2.5153
AC012354.1	-2.68708
HSPA7	3.38993
AC243962.1	2.45458
ZNF385D-AS1	-3.00228
MEG8	-3.45393
AL137220.1	-2.84197
WARS1P1	2.74559
LAMP5-AS1	3.30028
LINC02528	2.28103
AL035530.1	3.06779
AC006020.1	-2.32164
AC013470.2	-2.11266
SLC8A1-AS1	2.26416
ITGB2-AS1	2.44194
CDRT15P2	2.26187
AC110015.1	-2.37322
LINC01724	3.52329
AC092159.1	-3.28674
MTCO3P16	-2.09547
SLC9A7P1	2.08351
MTND5P31	-2.23738
AL138799.1	2.05423
LINC01736	2.51323
AC004830.2	2.45292
NLGN1-AS1	-3.09834
MIR4432HG	2.11031
PHKG1P2	-3.17368
LINC02829	-2.40654
RFPL4AL1	3.09222
THEMIS3P	3.62893
PHKG1P4	-4.29707
LINC01159	-2.01139
AL035665.1	2.6698
RPL31P54	-2.47094
AL357143.1	4.15935
AC138207.1	2.20242
LINC02812	2.91732
MAS1LP1	-2.33844
AL391807.1	2.37405
HMGN1P5	2.336
MTND2P15	-2.05601
AC116609.2	-3.64666
AC074389.2	2.41191
LINC02723	2.65214
AL590426.1	-2.72978
AC016397.1	2.42654
PHKA1-AS1	-2.25729
AL683842.1	2.49094
LINC02642	2.28426
FAM157B	2.09617
LINC01271	2.02167
AC073094.1	-2.42481
AMMECR1LP1	2.46493
RRAS2P2	3.01486
AL365496.1	-2.54767
LINC01503	2.04713
TPRG1-AS1	3.61995
LINC01283	2.15707
OR1AA1P	-2.71039
CHRM3-AS1	-2.89001
AL138799.3	2.39831
DPP10-AS1	-2.26836
KDM4E	-2.34443
AL713851.1	2.71296
AC006159.1	-2.41958
AL133481.2	2.01024
TRIM60P19	-2.14622
LINC00607	2.06729
TBCAP2	-2.26892
AL353611.1	2.06575
AC007881.2	2.38317
SIX3-AS1	-2.05082
GPC6-AS1	-2.1589
AL354751.2	2.61217
MTUS2-AS2	-2.63946
LINC01343	-2.59152
AC245036.3	2.0283
SHISA9	-2.04758
AC012668.3	2.51268
LINC01115	-2.72871
AC092691.1	2.21663
RN7SL854P	2.92062
AC105265.1	2.20813
LILRA4	3.14927
AC093627.3	2.12698
AC116353.2	2.39568
AC092979.1	-2.24754
AC063952.1	2.89168
RN7SL751P	-2.89261
LINC00877	2.11404
LINC02024	2.16641
AC106712.1	2.15534
XACT	-2.17493
AC098869.1	2.05522
AL049634.1	2.47445
LINC00901	2.04421
RN7SL156P	2.13561
MAGEA5	-2.16152
UBE2Q2P9	2.41374
LILRA6	2.57433
FCGR2C	2.84314
LINC01019	-2.49639
AC022447.1	-3.06643
AC139491.2	-2.96982
AC022447.2	-2.438
OR10J2P	2.85166
AC092349.1	-2.54553
LINC02432	2.73238
AC022447.3	-2.84207
AC022447.4	-2.18803
HHIP-AS1	-2.0095
AC097375.1	3.56879
AC097518.1	-2.49139
MAST4-IT1	-2.34386
AC109492.1	-2.47024
AC022447.5	-2.38937
MTND4P29	-2.2325
AC245052.6	2.11504
PARP4P3	-2.1867
SLC25A15P5	-2.5624
CASC9	-2.38544
AC113349.1	-2.97994
AC022092.1	2.29359
AC022447.6	-2.84345
VCAN-AS1	2.30694
AC119150.1	-2.73787
UGT2B24P	-2.04875
AC099509.2	-2.04218
AC022447.7	-2.69449
AC097504.1	2.19753
MGC32805	-2.20648
AC245884.6	2.52502
LINC02059	-2.00625
LINC01182	-2.33444
AC010442.2	2.07281
AL391280.2	2.10234
AC091173.1	2.88462
LINC02506	-2.85721
SLC25A15P3	-2.42627
HAUS1P1	2.36101
AC139491.5	-3.19693
RNU6-760P	-2.74657
RNU6-917P	2.47432
RNA5SP92	-2.58966
RNU6-358P	-2.54856
RN7SKP283	2.59899
LINC01606	-2.79691
AC104257.1	2.31492
AC104350.1	-2.07842
AC087369.1	-2.15713
AF181450.1	-4.60799
SUMO2P18	-2.12667
TPTE2P1	-2.23811
AC245187.1	-2.02582
AC008619.1	2.13519
AC087273.2	2.88364
PABPC4L	-2.49035
AP005435.1	-2.63304
RTL1	-2.17309
AP002358.2	2.21568
SLC25A47P1	2.87416
LINC02705	2.24936
AP000755.1	-3.45991
HSPE1P18	2.14219
AP000755.2	-2.54444
MIR100HG	-2.83012
AP002954.1	2.90946
AP003064.2	2.55304
AP003041.2	2.08873
AC008114.1	2.25309
AC007406.1	2.18272
TIFAB	2.1138
AP000812.2	2.00884
LINC01152	-2.06211
AC007848.2	2.45918
PLBD1-AS1	2.62624
AC079362.1	-2.15923
AC078922.1	-2.65167
OVCH1-AS1	2.15259
AC016144.1	-2.15687
LINC01490	-2.08163
AC128707.1	-2.91331
AC073571.1	-2.32732
AL117190.1	-2.84817
GLRXP2	2.11792
LINC00871	-3.17771
AL121579.2	-2.18683
LINC02691	-2.13025
AC013457.1	3.16246
LRP1-AS	2.37855
LINC00648	-2.06812
AL355075.5	2.94772
AC068722.1	-2.77471
ANKRD62P1	-2.65692
LINC01833	-2.58121
BLID	-3.40268
AC023034.1	-2.37922
MTCYBP23	2.01612
AC092868.1	2.80429
AC104041.1	-2.02411
AC106738.1	-2.36062
LINC00677	2.45089
AC106738.2	-2.03856
AL049838.1	-3.09068
LINC02673	-2.51987
MRC1	2.78856
AL049634.2	2.07786
AC064805.1	3.08915
AC093278.2	2.03751
AC004023.1	-2.05771
AC037471.2	2.41919
AC120057.1	2.51524
LINC02185	2.96716
AC087741.1	2.05127
MIR4802	2.22584
AC091138.1	-2.01968
AP000894.2	-2.30509
AC023301.1	-2.25442
BX547991.2	-2.49651
AC138207.5	2.05816
CTSLP2	-2.58687
RN7SL138P	2.15173
AP005671.1	2.1606
AC021534.1	-2.66242
AC005336.1	-2.09756
LCN6	2.47262
AC005336.2	-2.29843
ZNF861P	-2.18738
AC011524.2	-2.03814
LINC01478	3.38348
AP000365.1	-2.53482
KRT8P5	2.61501
AC005758.1	-2.0475
AC063977.1	2.29284
AC063977.2	2.85631
VN1R78P	-2.03704
FENDRR	-2.88482
SIGLEC18P	2.22579
AC004597.1	-2.38001
AC008753.2	2.04949
AC092723.1	2.31473
AC008763.3	2.00854
AC008753.3	2.18225
AL391001.1	-2.02715
AC104819.3	2.51574
AP001485.1	-2.14645
QTRT1P1	-2.03338
AC021749.1	-2.04358
AC135731.2	-2.0252
KATNBL1P5	2.88549
AC055876.5	2.51975
AL445209.1	-2.13207
AL357568.1	-2.65346
AL355612.1	-2.6308
AC097504.2	2.33718
AC092042.3	-2.52103
AC105265.2	2.08469
Metazoa_SRP	2.16312
MIR6774	2.11905
AC005790.1	2.1591
AP002383.5	-2.06666
AL365222.1	-2.1285
Metazoa_SRP	-2.07291
AL136221.1	-2.89056
AC012354.6	-2.08179
AC245884.12	2.98283
AC096577.2	-2.15761
ANKRD20A21P	-2.23504
AL589743.4	-2.72059
AC013553.3	-2.28702
AC245123.1	-2.50889
AC012354.8	-2.22771
MLECP1	3.45899
AC006329.1	-2.18636
AC009108.4	-2.21376
AL118508.2	2.66212
AP006248.2	-2.04685
AC013643.3	-2.31962
AC244517.7	-2.31652
AC133637.1	-2.13615
AC005336.3	-2.53207
AC018692.2	-2.44508
AC018695.7	2.38411
AC019278.1	2.47013
LINC01667	-2.15575
AC098679.3	2.48559
AL136313.1	-2.42673
AC073592.10	2.11127
MIR325HG	-2.23849
FOXCUT	-2.51024
LINC01097	-3.11452
