# Supplementary material for: High-expression of the innate-immune related gene UNC93B1 predicts inferior outcomes in acute myeloid leukemia
Source: Front Genet. 2023 Jan 18;14:1063227. doi: 10.3389/fgene.2023.1063227 (PMC9891309; doi:10.3389/fgene.2023.1063227)
Supplement: Supplementary file 9 [file Table1.XLSX]

## Sheet: Sheet1
AML	Gender	Age	FAB classification	Karyotype
1	Female	32	M5	46,XX[20]
2	Male	38	M5	46,XY[20]
3	Male	72	M5	46,XY[5]
4	Female	54	M4	46,XX[20]
5	Female	40	M4	46,XX,inv(16)(p13.1q22)[16]/47,idem,+22[4]
6	Female	50	M4	46,XX[20]
